# Supplementary material for: Effect of the Addition of Polyacrylic Acid of Different Molecular Weights to Coagulation Bath on the Structure and Performance of Polysulfone Ultrafiltration Membranes
Source: Polymers (Basel). 2023 Mar 27;15(7):1664. doi: 10.3390/polym15071664 (PMC10097043; doi:10.3390/polym15071664)
Supplement: Supplementary file 1 [file polymers-15-01664-s001.zip]

Archive with 1 entries (1 files):
- polymers-2294066-supplementary.pdf
